# Supplementary material for: The Association between Mediated Deprivation and Ovarian Cancer Survival among African American Women
Source: Cancers (Basel). 2023 Oct 4;15(19):4848. doi: 10.3390/cancers15194848 (PMC10571563; doi:10.3390/cancers15194848)
Supplement: Supplementary file 1 [file cancers-15-04848-s001.zip]

Archive with 1 entries (1 files):
- cancers-2537278-supplementary.pdf
